# Supplementary material for: The study of plain CT combined with contrast-enhanced CT-based models in predicting malignancy of solitary solid pulmonary nodules
Source: Sci Rep. 2024 Sep 19;14:21871. doi: 10.1038/s41598-024-72592-9 (PMC11412969; doi:10.1038/s41598-024-72592-9)
Supplement: Supplementary file 1 — Supplementary Information. [file 41598_2024_72592_MOESM1_ESM.xlsx]

## Sheet: Sheet2
P-Number	Left_Upper_lobe（0=no,1=yes）	Left_Middle_lobe	Left_Lower_lobe（0=no,1=yes）	Right_Upper_lobe（0=no,1=yes）	Right_Lower_lobe（0=no,1=yes）	Location（0=Peripheral;1=Central）	Shape(0=round/oval; 1=irregular)	Margin_Smooth（0=no,1=yes）	Margin_Lobulated（0=no,1=yes）	Margin_Spiculated（0=no,1=yes）	Calcification（0=no,1=yes）	Fat（0=no,1=yes）	Necrosis（0=no,1=yes）	Cavitation（0=no,1=yes）	Air_Bronchograms（0=no,1=yes）	Pleural_indentation（0=no,1=yes）	Vascular_invasion（0=no,1=yes）	Postobstructive_Pneumonia（0=no,1=yes）	Satellite_Nodules（0=no,1=yes）	Diameter(mm)（0=no,1=yes）	Plain_CT_Value	Enhanced_CT_Value	Enhancement_Rate	No_Enhancement_Subjective_Valuation（0=no,1=yes）	Uniform_Enhancement_Subjective_Valuation（0=no,1=yes）	Heterogeneous_Enhancement_Subjective_Valuation（0=no,1=yes）	gender(0=female,1=male)	Age		score	Prediction(malignant=if score≥50%；Benign=if score ＜50%)
test1	0	0	1	0	0	0	1	0	1	0	0	0	0	1	0	1	0	0	0	25	41	64	0.560976	0	0	1	0	58	1.02137	0.73524	malignant
test2	0	0	0	0	1	0	0	1	0	0	0	0	0	0	0	0	0	0	0	16	36	100	1.77778	0	1	0	0	50	-7.15769	0.000778246	benign
